# Supplementary material for: East Asian Young and Older Adult Perceptions of Emotional Faces From an Age- and Sex-Fair East Asian Facial Expression Database
Source: Front Psychol. 2018 Nov 29;9:2358. doi: 10.3389/fpsyg.2018.02358 (PMC6281963; doi:10.3389/fpsyg.2018.02358)
Supplement: Supplementary file 7 [file Table_1.XLSX]

## Sheet: Sup_Table_1
Supplementary Table 1. FACS action units (AU) associated with each emotion expression. Indices reflecting the degree of AUs each emotion expression has in common with other emotions are shown. AU emotion associations are based on Ekman, Friesen, & Hager, 2002.
Emotion	Action Units	Total no. of AUs (AUt)	Total no. of common AUs (AUc)	AUc/AUt	Emotions with common AUs (no. of AUs in common each)
Happiness	6, *12	2	1	0.5	Sadness (1)
Sadness	1, 4, 6, *11, 15, *54, *64	7	4	0.571429	Happiness (1), Anger (1), Disgust (1), Fear (2), Surprise (1)
Anger	4, 5, *7, 10, 17, *22, *23, *24, 25, 26	10	6	0.6	Sadness (1), Disgust (4), Fear (4), Surprise (2)
Disgust	*9, 10, 15, *16, 17, 25, 26	7	5	0.714286	Sadness (1), Anger (4), Fear (2), Surprise (1)
Fear	1, 2, 4, 5, *20, 25, 26, 27	8	7	0.875	Sadness (2), Anger (4), Disgust (2), Surprise (5)
Surprise	1, 2, 5, 26, 27	5	5	1	Sadness (1), Anger (2), Disgust (1), Fear (5)
* AUs that are unique to the given emotion.
