# Supplementary material for: East Asian Young and Older Adult Perceptions of Emotional Faces From an Age- and Sex-Fair East Asian Facial Expression Database
Source: Front Psychol. 2018 Nov 29;9:2358. doi: 10.3389/fpsyg.2018.02358 (PMC6281963; doi:10.3389/fpsyg.2018.02358)
Supplement: Supplementary file 9 [file Table_3.XLSX]

## Sheet: Sup_Table_3
Supplementary Table 3. Coefficients from the multivariate MCMC mixed-model analysis evaluating the effects of rating intensity for each of the six emotion rating dimensions, rater age, and rater sex on induced subjective affect. Young male induced affect associated with neutral ratings consistute the intercept.
		Rater			95% CI
Row	Rating Intensity (by dimension)	Age	Sex	Posterior Mean	LL	UL	pMCMC	Significance
1	(Intercept)			-0.337	-0.58	-0.087	0.01	*
2	Happiness			0.218	0.198	0.237	< 0.001	***
3	Sadness			-0.031	-0.053	-0.007	0.008	**
4	Anger			-0.08	-0.103	-0.059	< 0.001	***
5	Disgust			-0.135	-0.156	-0.111	< 0.001	***
6	Fear			-0.042	-0.066	-0.017	0.004	**
7	Surprise			0.037	0.018	0.057	< 0.001	***
8		Old		0.112	-0.171	0.381	0.442
9			Female	-0.122	-0.41	0.149	0.372
10	Happiness	Old		-0.126	-0.154	-0.097	< 0.001	***
11	Sadness	Old		0.025	-0.011	0.066	0.222
12	Anger	Old		0.043	0.01	0.081	0.012	*
13	Disgust	Old		0.11	0.076	0.146	< 0.001	***
14	Fear	Old		-0.015	-0.055	0.022	0.488
15	Surprise	Old		-0.019	-0.047	0.01	0.194
16	Happiness		Female	0.1	0.073	0.126	< 0.001	***
17	Sadness		Female	-0.033	-0.066	-0.003	0.044	*
18	Anger		Female	-0.035	-0.067	-0.004	0.03	*
19	Disgust		Female	0.03	-0.001	0.06	0.06
20	Fear		Female	-0.045	-0.084	-0.013	0.016	*
21	Surprise		Female	-0.017	-0.042	0.009	0.188
22	Happiness	Old	Female	0.175	0.134	0.213	< 0.001	***
23	Sadness	Old	Female	-0.104	-0.151	-0.053	< 0.001	***
24	Anger	Old	Female	-0.031	-0.079	0.016	0.206
25	Disgust	Old	Female	-0.134	-0.178	-0.081	< 0.001	***
26	Fear	Old	Female	0.021	-0.031	0.075	0.42
27	Surprise	Old	Female	0.044	0.008	0.082	0.02	*
Note. Rows 1 - 7: main effects of rating intensities for each emotion rating dimension; Rows 8 & 9: main effects of rater age and sex; Rows 10 - 15: interaction effects of rater age and emotion rating dimension; Rows 16 - 21: interaction effects of rater sex and emotion rating dimension; Rows 22 - 27: interaction effects of rater age, rater sex, and emotion rating dimension. CI: confidence interv…
